# Supplementary material for: Yeast species-specific, differential inhibition of β-1,3-glucan synthesis by poacic acid and caspofungin
Source: Cell Surf. 2018 Sep 26;3:12–25. doi: 10.1016/j.tcsw.2018.09.001 (PMC6195761; doi:10.1016/j.tcsw.2018.09.001)
Supplement: Supplementary Table 1 [file mmc1.xlsx]

## Sheet: Suppl. Table 1
Suppl. Table 1. The list of fungal strains used in this study.
Species	Strain name	Genotype	Reference
C. albicans	SC5314	Reference strain	Gillum, Tsay et al., 1984
	AM2003/0074	Clinical isolate	MacCallum et al., 2009
	S20175.016	Clinical isolate	MacCallum et al., 2009
	b30708/5	Clinical isolate	MacCallum et al., 2009
	J990102	Clinical isolate	MacCallum et al., 2009
	IHEM3742	Clinical isolate	MacCallum et al., 2009
	HUN92	Clinical isolate	MacCallum et al., 2009
	AM2003/0182	Clinical isolate	MacCallum et al., 2009
	YSU751	Clinical isolate	MacCallum et al., 2009
	NGY152	ura3∆::imm434/ura3∆::imm434, rps1Δ::CIp10/RPS1	Brand et al., 2004
	SN250	URA3/ura3∆::imm434, IRO1/iro1∆::imm434, his1∆/his1∆, arg4∆/arg4∆, leu2∆::C.m.LEU2/leu2∆::C.d.HIS1	Noble et al., 2010
	NR3	Cafks1h-3/Cafks1h-3 (pJAM15)	Douglas, D'Ippolito et al., 1997
	DPL12	Clinical isolate	This study
	DPL1008	Clinical isolate	Jimenez-Ortigosa, Paderu et al., 2014
	DPL1012	Clinical isolate	Jimenez-Ortigosa, Paderu et al., 2014
	DPL1013	Clinical isolate	Jimenez-Ortigosa, Paderu et al., 2014
	fks1-S634S/P	SC5134, in Fks1 at 645 Ser to Ser/Pro	This study
	fks1-S645P	SC5134, in Fks1 at 645 Ser to Pro	This study
	FKS1/fks1Δ	SC5314, but Fks1/fks1∆ 637-1897 amino acid dysfunctioned	This study
	CM1613	ura3Δ::imm434/ura3Δ::imm434, mkc1∆::hisG-URA3-hisG/mkc1Δ::hisG	Navarro-Gracía et al., 1995
	CK43B-16	ura3Δ::imm434/ura3Δ::imm434, cek1Δ::hisG-URA3-hisG/cek1Δ::hisG	Csank et al., 1998
	DSY2091	ura3Δ::imm434/ura3Δ::imm434, cnaΔ::hisG/cnaΔ::hisG-URA3-hisG	Sanglard et al., 2003
	JRB64	ura3Δ::imm434/ura3Δ::imm434, his1Δ::hisG::HIS1/his1Δ::hisG, arg4Δ::hisG/arg4Δ::hisG, cnb1Δ::UAU1/cnb1Δ::ARG4	Cruz et al., 2002
	CACB3B-5	ura3Δ::imm434/ura3Δ::imm434, chs3-2∆::hisG/chs3-3∆::hisG-URA3-hisG-URA3-hisG, derived from CACB3A	Bulawa et al., 1995
	C154	ura3Δ::imm434/ura3Δ::imm434, chs2Δ::hisG-URA-hisG/chs2Δ::hisG	Mio et al., 1996
	NGY126	ura3Δ::imm434/ura3Δ::imm434, chs8Δ::hisG-URA-hisG/chs8Δ::hisG	Munro et al., 2003
	NGY357	ura3Δ::imm434/ura3Δ::imm434, och1Δ::hisG/och1Δ::hisG, rps1Δ::CIp10/RPS1	Bates et al., 2006
	NGY355	ura3Δ::imm434/ura3Δ::imm434, pmr1Δ::hisG/pmr1Δ::hisG, rps1Δ::CIp10/RPS1	Bates et al., 2005
	NGY600	ura3Δ::imm434/ura3Δ::imm434, mnn21∆::dp1200/mnn21∆::dp1200, mnn24∆::dp1200/mnn24∆::dp1200, mnn26∆::dp1200/mnn26∆::dp1200, mnn22∆::dp1200/mnn22∆::dp1200, mnn2∆::dp1200/mnn2∆::dp1200, mnn23∆::dp1200/mnn23∆::dp1200, rps1∆::CIp10/RPS1	Hall et al., 2013
	NGY337	ura3Δ::imm434/ura3Δ::imm434, mnt1Δ-mnt2∆::hisG/mnt1Δ-mnt2∆::hisG, rps1Δ::CIp10/RPS1	Munro et al., 2005
	CDH15	ura3Δ::imm434/ura3Δ::imm434, mnn4Δ::hisG/mnn4Δ::hisG, rps1Δ::CIp10/RPS1	Hobson et al., 2004
	HMY5	ura3Δ::imm434/ura3Δ::imm434, mns1∆::dp1200/mns1∆::dp1200, rps1∆::CIp10/RPS1	Mora-Montes et al., 2007
	CAS8	ura3Δ::imm434/ura3Δ::imm434, phr1∆::hisG/phr1Δ::hisG	Fonzi et al., 1999
	CFM2	ura3Δ::imm434/ura3Δ::imm434, phr2∆::hisG/phr2Δ::hisG-URA-hisG	Fonzi et al., 1999
	HMY19	ura3Δ::imm434/ura3Δ::imm434, cwh41Δ::hisG/cwh41Δ::hisG, rps1Δ::CIp10/RPS1	Mora-Montes et al., 2007
	SN311	his1Δ/his1Δ, leu2Δ/leu2Δ, arg4Δ/arg4Δ, URA3/ura3Δ::imm434, IRO1/iro1Δ::imm434, kre62Δ::C.d.HIS1/kre62Δ::C.m.LEU2	Noble et al., 2010
	SN639	his1Δ/his1Δ, leu2Δ/leu2Δ, arg4Δ/arg4Δ, URA3/ura3Δ::imm434, IRO1/iro1Δ::imm434, pga5Δ::C.d.HIS1/pga5Δ::C.m.LEU2	Noble et al., 2010
	SN686	his1Δ/his1Δ, leu2Δ/leu2Δ, arg4Δ/arg4Δ, URA3/ura3Δ::imm434, IRO1/iro1Δ::imm434, pga4Δ::C.d.HIS1/pga4Δ::C.m.LEU2	Noble et al., 2010
	SN1069	his1Δ/his1Δ, leu2Δ/leu2Δ, arg4Δ/arg4Δ, URA3/ura3Δ::imm434, IRO1/iro1Δ::imm434, C1_14060WΔ::C.d.HIS1/C1_14060WΔ::C.m.LEU2	Noble et al., 2010
	SN1134	his1Δ/his1Δ, leu2Δ/leu2Δ, arg4Δ/arg4Δ, URA3/ura3Δ::imm434, IRO1/iro1Δ::imm434, xog1Δ::C.d.HIS1/xog1Δ::C.m.LEU2	Noble et al., 2010
	SN1147	his1Δ/his1Δ, leu2Δ/leu2Δ, arg4Δ/arg4Δ, URA3/ura3Δ::imm434, IRO1/iro1Δ::imm434, smi1Δ::C.d.HIS1/smi1Δ::C.m.LEU2	Noble et al., 2010
C. glabrata	CBS 138	Reference strain	Dujon et al., 2004
	AM2004/0050	Clinical isolate	Walker et al., 2013
	SCS49683	Clinical isolate	This study
	AM07/0284	Clinical isolate	This study
	AM2005/0338	Clinical isolate	This study
	ATCC 20299	ura3Δ, trp1Δ, his3Δ	Garcia-Effron et al., 2009
	fks1Δ	fks1Δ (1-635 aa)	Garcia-Effron et al., 2009
	fks2Δ	fks2Δ (1-1898 aa)	Garcia-Effron et al., 2009
C. dubliniensis	CD36	Reference strain	Sullivan et al., 1995
	Wu284	Clinical isolate	Morschhauser et al., 1999
	AM2006/0131	Clinical isolate	This study
	AM2017/008	Clinical isolate	This study
	AM2017/009	Clinical isolate	This study
C. guilliermondii	ATCC 6260	Reference strain	Butler et al., 2009
	81/054	Clinical isolate	Walker et al., 2013
	SCS192139P	Clinical isolate	Walker et al., 2013
	M476/93/6	Isolate from an animal	Walker et al., 2013
	SCS192137L	Clinical isolate	This study
	AM2005/0181	Clinical isolate	This study
	AM2005/0052	Clinical isolate	This study
C. krusei	ATCC 6258	Reference strain	Pfaller et al., 1994
	L86	Clinical isolate	Walker et al., 2013
	SCS71987M	Clinical isolate	Jacobsen et al., 2007
	AM2005/0531	Clinical isolate	Walker et al., 2013
C. orthopsilosis	90-125	Reference strain	Tavanti et al., 2005
	ATCC 96139	Clinical isolate	Tavanti et al., 2005
	92-181	Isolate from contaminated solution	Tavanti et al., 2005
	MGR02-201	Isolate from an animal	This study
C. parapsilosis	ATCC 22019	Reference strain	Guerin et al., 1989
	81/029	Clinical isolate	Walker et al., 2013
	SCS015.50183	Clinical isolate	Walker et al., 2013
	SCS40113	Clinical isolate	Walker et al., 2013
C. tropicalis	MYA-3404	Reference strain	Butler et al., 2009
	B31581/7/04	Clinical isolate	Walker et al., 2013
	31586/7/04	Clinical isolate	Walker et al., 2013
	AM2017/004	Clinical isolate	This study
C. lusitaniae	ATCC 42720	Reference strain	Butler et al., 2009
	AM2017/006	Clinical isolate	This study
	AM2017/005	Clinical isolate	This study
	AM2017/007	Clinical isolate	This study
C. auris	CBS 10913	Clinical isolate	Satoh et al., 2009
	470026	Gow1715, clinical isolate	This study
	470028	Gow1717, clinical isolate	This study
	NCPF 8980	Gow1747, clinical isolate	Borman et al., 2017
	NCPF 13001	Gow1749, clinical isolate	Borman et al., 2017
	NCPF 8985	Gow1750, clinical isolate	Borman et al., 2017
	NCPF 13005	Gow1751, clinical isolate	This study
	16B55-7723	clinical isolate	This study
	B11220	Gow1758, clinical isolate	Lockhart et al., 2017
	B11221	Gow1760, clinical isolate	Lockhart et al., 2017
	B11222	Gow1761 , clinical isolate	Lockhart et al., 2017
	B11244	Gow1762, clinical isolate	Lockhart et al., 2017
S. cerevisiae	S288C	Reference strain	Sagliocco et al., 1996
	AM2001/0017	Clinical isolate	This study
	M2375/94/7	Isolate from an animal	This study
	AM13/001	Clinical isolate	This study
