# Supplementary material for: Yeast species-specific, differential inhibition of β-1,3-glucan synthesis by poacic acid and caspofungin
Source: Cell Surf. 2018 Sep 26;3:12–25. doi: 10.1016/j.tcsw.2018.09.001 (PMC6195761; doi:10.1016/j.tcsw.2018.09.001)
Supplement: Supplementary Table 2 [file mmc2.xlsx]

## Sheet: Suppl. Table 2
Suppl. Table 2. Primers used to creat a mutant containing a point mutation in Fks1
Name	sequence (5' to 3')	bp
KL_Fks1sg_F2	atttgTTTGGTTTTCCTTGCCAAATg	26
KL_Fks1sg_R2	aaaacATTTGGCAAGGAAAACCAAAc	26
FKSrt_Fwd	TGAAAGGTTTAGATATGTGGATGTCTTATTTGTTATGGTTTTTGGTTTTCCTTGCCAAATTAG	63
S645P_Fks1rt_Rev	GGATCTCTTAAAGGCAATGTCAAGAAGAAATAAGATTCAACTAATTTGGCAAGGAAAACCAAA	63
fks1del_rt_Rev	GGATCTCTTAAAGACAATGTCAAGAAAGCTTTCATTAAACTAATTTGGCAAGGAAAACCAAA	62
Fks1_HS1_seq_F	TTTATTCAAATTCTTGCC	18
Fks1_HS1_seq_R	GGAAATAACAATGGCATTCC	20
