# Supplementary material for: Yeast species-specific, differential inhibition of β-1,3-glucan synthesis by poacic acid and caspofungin
Source: Cell Surf. 2018 Sep 26;3:12–25. doi: 10.1016/j.tcsw.2018.09.001 (PMC6195761; doi:10.1016/j.tcsw.2018.09.001)
Supplement: Supplementary Table 3 [file mmc3.xlsx]

## Sheet: Suppl. Table 3
Suppl. Table 3. Correlation between poacic acid sensitivity and Fks1 active domain topology
		Fks1 active domain topology
		Non-cytoplasm	Cytoplasm
Poacic acid IC50	< 500 µg/ml	1	5
	>500 µg/ml	3	0
