# Supplementary material for: Yeast species-specific, differential inhibition of β-1,3-glucan synthesis by poacic acid and caspofungin
Source: Cell Surf. 2018 Sep 26;3:12–25. doi: 10.1016/j.tcsw.2018.09.001 (PMC6195761; doi:10.1016/j.tcsw.2018.09.001)
Supplement: Supplementary data 4 [file mmc4.xml]

<?xml version="1.0" encoding="UTF-8" standalone="no"?><data:data><datasets><author>n.gow@abdn.ac.uk</author><type>0</type><dataset><value>1</value><reason>Data will be made available on request</reason><comments/></dataset></datasets></data:data>
